# Supplementary material for: Socio-Demographic Factors and Public Knowledge of Antibiotic Resistance
Source: Healthcare (Basel). 2023 Aug 14;11(16):2284. doi: 10.3390/healthcare11162284 (PMC10454014; doi:10.3390/healthcare11162284)
Supplement: Supplementary file 1 [file healthcare-11-02284-s001.zip]

Archive with 1 entries (1 files):
- healthcare-2508500-supplementary.pdf
